# Supplementary material for: Detection of Ochyromera ligustri (Coleoptera: Curculionidae: Curculioninae) in Ligustrum spp. (Oleaceae) Using Newly Developed PCR Primers
Source: Insects. 2024 Apr 30;15(5):320. doi: 10.3390/insects15050320 (PMC11122171; doi:10.3390/insects15050320)
Supplement: Supplementary file 1 [file insects-15-00320-s001.zip]

Archive with 1 entries (1 files):
- insects-2926602-supplementary.pdf
